# Supplementary material for: A randomized controlled trial of nitrate supplementation in well-trained middle and older-aged adults
Source: PLoS One. 2020 Jun 23;15(6):e0235047. doi: 10.1371/journal.pone.0235047 (PMC7310701; doi:10.1371/journal.pone.0235047)
Supplement: S1 Data — (XLSX) [file pone.0235047.s003.xlsx]

## Sheet: Nitrate Older Adults Data Set
Subject_Number	Visit_4_Beverage	Visit_5_Beverage	Visit_4_Exercise_Time	Visit_5_Exercise_Time	Exercise_Time_AMPED_BEV1	Exercise_Time_PP_BEV2	Race	Age	VO2_max	Fitness_Percentile	Height_meters	Weight	Sex	BMI	Watts_max	V1_Pre_Nitrate	V1_Post_Nitrate	V1_Pre_Nitrite	V1_Post_Nitrite	Nitrate_NOx_Trial	Nitrite_NOx_Trial	Nitrate_PP_Trial	Nitrite_PP_Trial	Min5_Systolic_BP_NOx	Min5_Diastolic_BP_NOx	Min5_Systolic_BP_PP	Min5_Diastolic_BP_PP	Min5_HR_NOx	Min5_HR_PP	Min5_VO2_NOx	Min5_VO2_PP	Min5_RPE_NOx	Min5_RPE_PP	End_Ex_Systolic_BP_NOx	End_Ex_Diastolic_BP_NOx	End_Ex_Systolic_BP_PP	End_Ex_Diastolic_BP_PP	End_Ex_HR_NOx	End_Ex_HR_PP	End_Ex_VO2_NOx	End_Ex_VO2_PP	End_Ex_RPE_NOx	End_Ex_RPE_PP	Iso_Time_TOT	Iso_Time_Ex	Iso_RPE_NOx	Iso_RPE_PP	Iso_VO2_NOx	Iso_VO2_PP
21	1	2	1440	1173	1440	1173	1	53	51.7	95	1.6002	118	1	20.9	220	19.6	203	0.112	0.8	399.3	1.2	31.4	0.11	178	78	176	82	141	145	38.7	41.4	5	4	218	80	182	82	158	156	47.1	46.8	10	10	27	18	8	7	47.4	46.8
9	2	1	1127	1503	1503	1127	1	64	45.7	95	1.63576	121.7	1	20.6	200	22.8	356.9	0.126	0.956	393.2	0.398	37.2	0.194	160	76	165	80	158	153	36.7	38.1	3	5	170	68	182	82	165	162	43.7	40.6	9	10	26	18	9	10	43.1	40.6
22	1	2	470	785	470	785	1	49	49.3	95	1.6002	130	1	23	240	34.5	308.7	0.098	1.026	377.018	0.598	29.208	0.116	172	80	162	78	159	161	45.8	40.1	6	6	170	80	178	78	162	173	47.8	46	6	7	15	8	6	6	47.8	42.7
14	2	1	1123	855	855	1123	1	42	57.6	95	1.651	111	1	18.5	220	20.5	408.4	0.148	0.346	375.8	0.28	31.3	0.166	150	78	164	60	158	157	49.4	45.4	3	4	178	82	184	60	169	172	53.5	53.7	10	10	22	14	10	7	53.5	52.8
23	1	2	790	624	790	624	1	44	62.1	95	1.7272	153	2	23.3	410	46.3	277.7	0.172	0.448	331.992	0.318	37.218	0.142	186	90	180	74	161	163	55.5	44.6	7	7	180	88	184	74	173	170	54	45.7	9	9	18	10	9	9	56.3	45.7
17	2	1	772	792	772	792	1	41	51	75	1.7272	162	2	24.6	320	35	303.6	0.154	0.38	303.148	0.25	28.4	0.09	168	80	182	72	163	165	41.2	44.9	5	5	176	76	180	84	172	177	48.2	50.4	8	10	21	13	8	8	48.2	51
25	1	2	576	663	576	663	1	44	56.7	95	1.778	170.5	2	24.5	410	9.9	239.1	0.124	1.342	214.168	0.368	19.708	0.702	206	86	178	88	150	161	47	52.4	8	7	212	88	186	90	162	167	51.6	54	10	10	17	9	10	10	51.6	53.3
18	2	1	540	660	660	540	3	49	56.6	95	1.778	150	2	21.5	350	17	313.4	0.098	0.362	199.32	0.36	27	0.108	162	68	196	76	153	155	52.8	52.4	7	7	178	64	218	80	165	166	56.6	56.2	10	9	17	9	8.5	9	56.2	56.2
24	1	2	1627	1903	1627	1903	1	50	48.9	90	1.8034	186	2	25.9	380	17.3	249	0.106	0.348	196.264	0.264	17.406	0.08	192	82	180	72	136	114	39.6	43	3	3	178	82	174	60	166	164	45.2	46.7	8	8	35	27	8	8	45.2	45.1
20	1	2	576	539	576	539	1	44	50	75	1.8288	233.5	2	31.7	410	25.1	256.4	0.299	0.984	282.566	0.174	46.264	0.108	210	76	208	68	177	178	39.5	42.3	7	9	210	76	216	68	188	189	40.5	48.7	10	10	17	9	10	10	40.5	48.7
6	2	1	1605	1460	1460	1605	1	50	44.5	75	1.8161	177	2	24.4	350	19.5	271.7	0.126	0.252	274.6	0.974	34.8	0.124	184	76	182	72	175	171	42.6	39.5	3	4.5	184	78	176	68	183	179	40.3	39.2	9	8.5	33	25	9	8.5	40.3	39.5
16	2	1	525	598	598	525	3	51	49.2	90	1.6637	162	2	26.5	290	91	366	0.254	0.92	367.9	0.226	23.3	0.062	218	78	190	70	166	173	45.1	44.3	7	8	250	80	190	70	180	181	48.6	47.9	10	10	17	8	10	10	49.2	47.9
27	2	1	1547	1738	1738	1547	1	48	46.8	75	1.83388	200	2	26.9	350	14.1	213.9	0.146	0.302	#NULL!	#NULL!	22.422	0.086	192	78	218	78	148	128	35.2	28.9	5	5	192	76	208	78	170	174	36.8	28.9	9	10	34	26	9	10	36.9	28.3
4	2	1	890	1380	1380	890	1	56	49.5	90	1.86944	177	2	23	410	29.8	292.9	0.064	0.266	287.3	0.249	40.07	0.09	194	80	186	80	141	142	45.8	45.5	4	5	200	80	200	80	154	149	48.2	44	9	9.5	23	15	8.5	9.5	45.3	44
2	2	1	2066	2517	2517	2066	1	51	55.5	95	1.6764	161.5	2	26.1	350	24.7	263.8	0.072	0.17	314.3	0.254	25.9	0.1	206	80	212	74	133	133	44.2	44.3	4	4	244	70	240	78	152	149	50.4	53.7	9	9	42	34	9	9	53.3	53.7
[truncated: 6 more columns]
